# Supplementary material for: Effects of Kangaroo Mother Care in the NICU on the Physiological Stress Parameters of Premature Infants: A Meta-Analysis of RCTs
Source: Int J Environ Res Public Health. 2022 Jan 5;19(1):583. doi: 10.3390/ijerph19010583 (PMC8744895; doi:10.3390/ijerph19010583)
Supplement: Supplementary file 1 [file ijerph-19-00583-s001.zip]

Archive with 1 entries (1 files):
- ijerph-1498166-supplementary.pdf
